# Supplementary material for: Characterization and Functional Test of Canine Probiotics
Source: Front Microbiol. 2021 Mar 8;12:625562. doi: 10.3389/fmicb.2021.625562 (PMC7982664; doi:10.3389/fmicb.2021.625562)
Supplement: Supplementary Table 3 — The results of the blood chemistry analysis for 37 dogs before and after the clinical trial. [file Table_3.XLSX]

## Sheet: Sheet1
Clnical data
ID	strain	clinical trial	HCT	HGB	MCH	MCHC	MCV	MPV	RBC	RDW-CV	WBC	WBC-GRAN(#)	WBC-GRAN(%)	WBC-LYM(#)	WBC-LYM(%)	ALP	AMY	BUN	Ca	Cl	K	LIPA	Na	Na/K	pH
Dog1	537	before	38.7	13.8	24.8	35.6	69.8	10.5	5.55	10.3	6.4	3.3	51.3	1.6	24.9	63	379	10	10.4	108	4.8	25	159	33	5
Dog1	537	after	42	15.9	26.3	37.8	69.6	9.9	6.04	11.2	11.1	7.7	68.9	1.9	17.5	55	327	15.4	10.5	108	3.9	25	161	41	6.5
Dog2	566	before	41.2	15.3	25.5	37.1	68.8	9	5.99	11.4	13.5	8.2	60.6	3.4	25.4	80	229	25.2	10.3	103	4.4	25	157	36	6.5
Dog2	566	after	44.9	16.1	24.8	35.8	69.4	10.3	6.47	11.3	16.3	7.9	48.8	5.5	33.6	65	331	38.2	10.7	105	3.8	25	157	41	6.5
Dog3	537	before	40.5	15.2	25.5	37.5	68.1	12.6	5.95	10.6	12.1	8.7	72.1	2.3	18.9	59	1577	25.2	11	127	4.8	25	157	33	7
Dog3	537	after	40.2	15.9	25.9	39.5	65.8	13.4	6.12	11.8	16.3	10.7	65.9	3.6	21.9	50	1442	21.4	10.3	123	3.8	25	157	41	6.5
Dog4	537	before	44.6	16.7	24.8	37.4	66.5	14.4	6.72	10.8	9.4	6.6	70.5	2	21.4	56	589	22.5	10.9	111	4.3	25	157	37	7
Dog4	537	after	46.3	17.5	25.5	37.7	67.5	13.6	6.86	11.6	7.4	4.4	59.9	2.1	28.6	55	540	13.2	10.5	97	3.9	27	159	41	7
Dog5	517	before	48.95	17	23.17	34.72	67	8.21	7.34	15.87	6.46	3.8	57.3	2.2	34.9	3.8	465	16.9	12.2	104	4.4	50	139	31.6	7.6
Dog5	517	after	50.76	17.12	22.02	33.73	65	8.78	7.77	16.88	6.87	4	55.9	2.4	36	4.1	508	19	12.3	112	4.9	45	148	30.2	7.3
Dog6	558	before	38.5	14.6	25.7	37.9	68.1	11.5	5.66	14.7	12.6	7.9	63	3.7	29.1	63		16.8	11.7	113	4.2	26	148		7
Dog6	558	after	39.5	13.8	24.9	37.9	69.6	11.2	5.72	15.1	13.6	7.4	65	3.2	29.8	52		15.8	10.7	112	4.6	24	142		7
Dog7	558	before	48.5	17.9	24.2	36.9	65.8	11.6	7.38	15.2	8.8	5.5	63.2	2.5	27.8	38		29.6	11	110	4	35	149		6
Dog7	558	after	50.3	18.2	23.2	33.8	66.5	10.5	7.21	15.2	9.2	6.5	73.2	3	29.1	41		29.4	12	112	4	37	148		6
Dog8	517	before	53.58	17.48	19.47	32.62	60	12.26	8.98	17.52	9.59	5.9	60.4	2.6	28.1	111	1921	13.2	267	1	75	151	76	38.7	6.7
Dog8	517	after	61.33	19.76	23.05	32.22	72	8.13	8.57	16.55	10.52	6.4	60.1	3.4	32.4	358	1020	17.1	12.1	114	4	36	148	37	7.1
Dog9	537	before	31.4	10.8	26.5	34.3	77.3	13.5	4.07	12.8	39.4	28.4	72.2	8	20.1	2000	257	16.8	10.6	87	5.4	25	154	29	6.5
Dog9	537	after	33.4	11.6	25.8	34.7	74.6	11.8	4.49	12.3	39.9	30.7	77.1	6.2	15.5	1334	534	21.3	10.6	96	4.4	25	151	34	6
Dog10	558	before	28.2	11.6	27.7	41.1	67.7	10.5	4.18	15.5	15.3	10.3	67.3	3.9	25.5	1643	675	18.8	10					35	8
Dog10	558	after	30.5	14.2	31.6	46.5	68.1	12.3	4.49	14.7	19.4	10.1	52.2	5.3	27.1	161		22.7	11.1	102	4.5		145		8
Dog11	537	before	21.8	7.8	23.9	35.7	67.1	10.4	3.26	14.3	11.4	4.5	39.6	5.2	45.7	166	831	14.3	11.6	111	5	25	157	31	5.5
Dog11	537	after
Dog12	566	before	27	10.9	23.3	40.3	58	12.3	4.66	12.1	11.5	5.3	46.3	4.4	38.1	125	506	16.7	11	99	4.4	25	154	35	7
Dog12	566	after	28.8	11.2	22.7	38.8	58.6	12.8	4.93	11	10.2	4.2	41.2	4.3	41.8	125	591	12.4	11.4	103	3.9	25	155	40	9
Dog13	517	before	49.54	16.52	20.21	33.34	61	8.88	8.17	16.22	5.96	3.4	54.5	2.1	36.1	151	464	13.8	11.3	114	4.1	17	146	35.6	6.9
Dog13	517	after	53.94	17.52	17.64	32.48	60	9.41	8.92	17.26	6.48	3.1	46.2	2.8	44.4	187	533	14.4	11.6	118	4.4	31	150	34.1	7.1
Dog14	517	before	41.09	14.14	21.78	34.42	63	9.27	6.49	17.19	4.68	2.7	55.2	1.5	33.2	120	412	19.2	11.5	104	4.1	27	144	33.5	7.3
Dog14	517	after	45.25	14.43	20.35	31.88	64	8.34	7.09	15.59	4.82	2.6	53.9	1.9	39.4	111	373	17.4	10.8	112	4.6	27	145	31.5	7.1
Dog15	566	before	50.3	18.6	25.5	36.9	69.3	11.9	7.27	11.3	9.5	6.9	72.6	1.8	18.9	41	554	14.9	9.9	108	3.4	44	158	46	6
Dog15	566	after	50.5	18.2	24.8	36	68.9	13	7.33	11.3	8.6	5	58.3	2.1	23.9	41	608	21.4	9.8	108	3.3	76	155	47	5
Dog16	537	before	51.1	18.7	26.4	36.5	72.4	10.8	7.06	11	11.7	7.7	65.5	2.8	24.8	71	433	29.2	10.8	104	3.7	25	153	41	6
Dog16	537	after	50.9	18.5	26	36.3	71.8	10.7	7.09	11	11.3	6.1	54.3	3.4	29.8	59	485	24.2	11.3	110	3.8	25	159	42	7.5
Dog17	517	before	53.87	18.35	22.71	34.07	67	8.98	8.08	16.95	6.66	4.6	66.5	1.5	23.3	1283	1044	16.7	14.2	98	4.2	16	148	35.2	6.1
Dog17	517	after	44.71	14.55	20.54	32.55	63	9.38	7.08	17.13	10.11	6	58.8	3.2	31.8	190	862	14.7	11.8	108	4.8	31	147	30.6	8.1
Dog18	517	before	39.29	12.92	21.08	32.89	64	8.5	6.13	16.9	6.3	4	62.3	1.8	28.6	3.5	449	25.5	10.9	104	4.1	45	144	40.9	7.8
Dog18	517	after	43.24	14.47	21.35	33.47	64	8.85	6.78	16.58	5.89	3.4	55.8	2	34.6	3.7	352	24.7	11.4	113	3.9	45	151	38.7	8.2
Dog19	537	before	42.6	16	25.9	37.5	69.2	10.7	6.16	11.3	8	5.1	63.8	1.9	23.3	44	555	15.3	10.5	116	4.1	25	156	38	5
Dog19	537	after	45.2	16.2	24.7	35.8	69.2	10.1	6.54	11.3	9.2	6.5	70.9	1.6	17.3	61	812	15.1	10.2	117	3.8	25	156	41	5.5
Dog20	566	before	43.9	15.8	24.3	35.9	67.6	12	6.5	11.5	11.5	7.8	67.8	2.7	23.2	74	674	11.8	10.7	107	3.2	37	158	49	5
Dog20	566	after	41.8	15.6	25	37.3	67.1	9.6	6.23	10.7	12.9	10.2	79.3	1.7	13.2	84	515	12.9	11	101	4	30	160	40	7
Dog21	558	before	46.1	15.4	24.2	33.4	72.7	10	6.35	14.7	10.4	6.7	64.6	2.7	26.3	53		17.5	12.3	113	4.2	27	149		7
Dog21	558	after	45.1	15.2	23.2	35.1	71.2	10	7.6	15.2	10.1	6.7	65.6	2.5	24.8	60		17.3	11.9	115	4.1	27	148		7
Dog22	517	before	47.43	16.01	20.16	33.76	60	8.01	7.94	17.68	6.98	3.5	47.7	2.6	38.5	94	346	9.3	10.4	110	4.2	34	145	34.5	7.1
Dog22	517	after	42.56	13.65	18.82	32.08	59	10.88	7.25	17.18	5.86	2.9	46.1	2.3	40.6	111	471	16.9	11.3	116	3.7	32	148	40	7.7
Dog23	537	before	38	14.5	26.2	38.1	69	11	5.52	11.3	8.5	6.5	76.9	1.5	17.2	194	2429	58.5	12.1	140	6.3	92	136	22	6
Dog23	537	after	37.2	13.9	26.7	37.3	71.8	12.4	5.19	11	11	8.1	73.5	2.1	18.5	187	3000	57.6	11.4	134	6.4	176	145	23	6
Dog24	537	before	43.5	15.9	25	36.5	68.6	11.6	6.35	11.4	8.6	4.8	56.2	2.6	30.2	74	558	22.5	10.9	112	3.8	25	154	41	5.5
Dog24	537	after	42.5	15.7	25.4	36.9	68.9	12.1	6.18	11.3	8.6	5.1	58.9	2	23.3	51	486	24.8	10.6	104	3.9	25	159	41	5.5
Dog25	537	before	41.6	18	31.8	43.2	73.7	13.5	5.65	10.8	9.2	6.3	68.8	2.1	22.2	117	699	26.3	10.5	114	3.9	25	159	41	7
Dog25	537	after	41.9	16.9	29.7	40.3	73.8	14.9	5.69	11.6	22.3	17.5	78.8	3.4	15.1	79	338	31	11.1	102	3.9	25	157	40	5.5
Dog26	517	before	47.56	15.95	21.65	33.55	65	8.91	7.37	15.89	6.81	4.9	70.7	1.5	22.1	3.9	401	25	12.1	117	4.7	49	149	31.7	8
Dog26	517	after	55.81	19.45	22.28	34.85	64	9.32	8.73	16.76	5.05	2.5	48.4	2	39.7	4.2	342	20.5	11.5	116	4.4	48	148	33.6	7.1
Dog27	537	before	45.5	17	25.6	37.3	68.6	10.9	6.64	11.4	7.9	4.6	58.2	2.2	28.2	59	423	10.5	11.3	101	4.1	39	152	37	7
Dog27	537	after	46.6	16.8	24.8	36	68.9	10.9	6.77	11.3	7.1	4.8	67.9	1.8	24.8	61	472	12.1	10.6	110	4.4	39	156	35	7
Dog28	566	before	39.6	14.5	24.3	36.6	66.6	10.4	5.95	10.8	8.1	5.3	65.5	1.8	21.8	77	378	12.9	10.2	96	4.3	39	147	34	7
Dog28	566	after	39	14.5	24.7	37.1	66.5	9.7	5.87	11.7	7.6	5.7	74.1	1.2	16.2	41	649	19.9	10.4	105	4.5	55	152	34	6
Dog29	566	before	47	16.9	25.7	35.9	71.6	11	6.57	11.1	7.5	4.8	64	1.6	21	108	518	11.4	10.2	97	5.5	91	150	27	7
Dog29	566	after	37.8	13.6	24.3	35.9	67.8	13.8	5.58	11.5	16.1	9.6	60.2	4.2	25.8	543	804	9.2	9.6	106	3.6	48	145	40	7
Dog30	566	before	34.9	15.4	29.8	44.1	67.7	11.9	5.16	10.6	12.8	8.6	67.1	3.2	25.1	41	605	13.6	10.3	107	4	51	157	39	6
Dog30	566	after	41.9	15.4	24.6	36.7	67	13.1	6.26	11.6	9.7	7	71.8	2.1	21.6	41	612	21.6	11.2	106	3.7	78	156	42	7
Dog31	566	before	42	18.7	29.2	44.5	65.7	12.2	6.4	11.9	16.9	13	76.6	2.5	14.9	123	718	12.9	10.9	104	4.5	69	153	34	6
Dog31	566	after	47.8	17.8	24.5	37.2	65.9	12.9	7.26	10.9	10.1	8.2	81.3	1.2	12	118	599	24.8	10.8	118	3.8	93	163	43	8.5
Dog32	566	before	55	19.3	25	35	71.5	10.4	7.7	11.1	10.3	5.5	53.5	2.5	24.1	60	406	21.8	10.9	84	6.2	40	174	28	8
Dog32	566	after	53	18.3	24.6	34.5	71.4	10.6	7.43	11.1	8.3	5.5	66.5	1.7	20.4	41	367	22	9.4	104	4.2	29	149	35	6
Dog33	517	before	49.15	16.29	20.23	33.15	61	8.66	8.05	16.25	4.26	2.3	51.7	1.6	38.9	4.2	437	19.2	11.3	119	4.4	34	149	33.9	7.8
Dog33	517	after	49.38	16.37	20	33.16	60	9.57	8.19	17.25	5.56	3.1	52	2	37.4	3.8	493	19	11.1	116	4.1	39	147	35.9	6.9
Dog34	517	before	44.87	16.38	23.92	36.5	66	10.41	6.85	15.91	4.42	2	45	2.1	47.8	3.8	562	13.2	11.8	108	4.1	44	140	34.1	6
Dog34	517	after	47.68	16.18	22.09	33.93	65	10.87	7.32	16.72	5.7	2.8	48	2.5	44.6	4	556	13.2	12	107	4.3	38	146	34	6.3
Dog35	558	before	34.3	16.1	32.3	46.9	69.2	11.9	4.97	13.8	17.1	11.5	67.6	4.5	26.1		368	20.4	11.3			51			7
Dog35	558	after	35.8	15.7	30.1	43.8	69	11.4	5.2	13.1	18.6	11.4	61.5	5.6	30.2			21	12.6			120			7
Dog36	558	before	45.3	15.1	22.8	33.3	68.7	9.9	6.6	15.3	11.1	8.3	74.7	2.5	22.3	130		12.1	10.6	95	4.4	60	158		6
Dog36	558	after	53.4	17.3	21.7	32.3	67.2	10.8	7.95	17	7.6	4	52.1	2.5	32.9	131		9.2	10.7	96	4.5		159	35	6
Dog37	566	before	44.6	17.2	26	38.5	67.7	16	6.6	10.6	16.4	12.5	76	2.8	17	100	593	10.5	10.4	105	3.2	34	156	49	8
Dog37	566	after	42.5	17.3	27.4	40.7	67.6	10.9	6.3	11.5	8.1	5.4	66.5	1.8	22.7	53	677	15.9	10.6	114	3.7	209	159	43	6

## Sheet: Sheet2
1	Dog1
1	Dog1
2	Dog2
2	Dog2
3	Dog3
3	Dog3
4	Dog4
4	Dog4
5	Dog5
5	Dog5
6	Dog6
6	Dog6
7	Dog7
7	Dog7
8	Dog8
8	Dog8
9	Dog9
9	Dog9
10	Dog10
10	Dog10
11	Dog11
11	Dog11
12	Dog12
12	Dog12
13	Dog13
13	Dog13
14	Dog14
14	Dog14
15	Dog15
15	Dog15
16	Dog16
16	Dog16
17	Dog17
17	Dog17
18	Dog18
18	Dog18
19	Dog19
19	Dog19
20	Dog20
20	Dog20
21	Dog21
21	Dog21
22	Dog22
22	Dog22
23	Dog23
23	Dog23
24	Dog24
24	Dog24
25	Dog25
25	Dog25
26	Dog26
26	Dog26
27	Dog27
27	Dog27
28	Dog28
28	Dog28
29	Dog29
29	Dog29
30	Dog30
30	Dog30
31	Dog31
31	Dog31
32	Dog32
32	Dog32
33	Dog33
33	Dog33
34	Dog34
34	Dog34
35	Dog35
35	Dog35
36	Dog36
36	Dog36
37	Dog37
37	Dog37
