# Supplementary material for: Characterization and Functional Test of Canine Probiotics
Source: Front Microbiol. 2021 Mar 8;12:625562. doi: 10.3389/fmicb.2021.625562 (PMC7982664; doi:10.3389/fmicb.2021.625562)
Supplement: Supplementary file 7 [file Data_Sheet_1.XLSX]

## Sheet: strain sequencing
	No.	CACC No. (Original No.)	Strain	Source	NCBI accession No.
					16S rRNA	Accession No.	Bioproject	Biosample	SRA(Sequence Read Archive )
	1	CACC517	Bifidobacterium longum	canine feces	MN918092	CP048001	PRJNA599536	SAMN13865297	SRR10897127
	2	CACC537	Pediococcus acidilactici	canine feces	MN918113	CP048019	PRJNA601629	SAMN13871425	SRR10902523
	3	CACC558	Lactobacillus plantarum	canine feces	MN918116	CP048022 CP048023 CP048024	PRJNA601672	SAMN13871866	SRR10902843
	4	CACC566	Lactobacillus paracasei	canine feces	MN918117	CP048003 CP048004 CP048005	PRJNA601660	SAMN13871807	SRR10902729

## Sheet: metagenome sequencing
No	Dog ID	Modified Full File Name	Before or After	Detailed Description	BioProject ID	Accession #
1	dog01	BLONG111.R1.fq	BLONG111_Before	16S Metagenomic Sequencing From Individual Dog Fecal Sample Before CACC517	PRJNA698974	SAMN17763545
2	dog01	BLONG112.R1.fq	BLONG112_After	16S Metagenomic Sequencing From Individual Dog Fecal Sample After CACC517	PRJNA698974	SAMN17763546
3	dog02	BLONG121.R1.fq	BLONG121_Before	16S Metagenomic Sequencing From Individual Dog Fecal Sample Before CACC517	PRJNA698974	SAMN17763547
4	dog02	BLONG122.R1.fq	BLONG122_After	16S Metagenomic Sequencing From Individual Dog Fecal Sample After CACC517	PRJNA698974	SAMN17763548
5	dog03	BLONG131.R1.fq	BLONG131_Before	16S Metagenomic Sequencing From Individual Dog Fecal Sample Before CACC517	PRJNA698974	SAMN17763549
6	dog03	BLONG132.R1.fq	BLONG132_After	16S Metagenomic Sequencing From Individual Dog Fecal Sample After CACC517	PRJNA698974	SAMN17763550
7	dog04	BLONG141.R1.fq	BLONG141_Before	16S Metagenomic Sequencing From Individual Dog Fecal Sample Before CACC517	PRJNA698974	SAMN17763551
8	dog04	BLONG142.R1.fq	BLONG142_After	16S Metagenomic Sequencing From Individual Dog Fecal Sample After CACC517	PRJNA698974	SAMN17763552
9	dog05	BLONG151.R1.fq	BLONG151_Before	16S Metagenomic Sequencing From Individual Dog Fecal Sample Before CACC517	PRJNA698974	SAMN17763553
10	dog05	BLONG152.R1.fq	BLONG152_After	16S Metagenomic Sequencing From Individual Dog Fecal Sample After CACC517	PRJNA698974	SAMN17763554
11	dog06	BLONG211.R1.fq	BLONG211_Before	16S Metagenomic Sequencing From Individual Dog Fecal Sample Before CACC517	PRJNA698974	SAMN17763555
12	dog06	BLONG212.R1.fq	BLONG212_After	16S Metagenomic Sequencing From Individual Dog Fecal Sample After CACC517	PRJNA698974	SAMN17763556
13	dog07	BLONG221.R1.fq	BLONG221_Before	16S Metagenomic Sequencing From Individual Dog Fecal Sample Before CACC517	PRJNA698974	SAMN17763557
14	dog07	BLONG222.R1.fq	BLONG222_After	16S Metagenomic Sequencing From Individual Dog Fecal Sample After CACC517	PRJNA698974	SAMN17763558
15	dog08	BLONG231.R1.fq	BLONG231_Before	16S Metagenomic Sequencing From Individual Dog Fecal Sample Before CACC517	PRJNA698974	SAMN17763559
16	dog08	BLONG232.R1.fq	BLONG232_After	16S Metagenomic Sequencing From Individual Dog Fecal Sample After CACC517	PRJNA698974	SAMN17763560
17	dog09	BLONG241.R1.fq	BLONG241_Before	16S Metagenomic Sequencing From Individual Dog Fecal Sample Before CACC517	PRJNA698974	SAMN17763561
18	dog09	BLONG242.R1.fq	BLONG242_After	16S Metagenomic Sequencing From Individual Dog Fecal Sample After CACC517	PRJNA698974	SAMN17763562
19	dog10	LPARA111.R1.fq	LPARA111_Before	16S Metagenomic Sequencing From Individual Dog Fecal Sample Before CACC566	PRJNA698974	SAMN17763563
20	dog10	LPARA112.R1.fq	LPARA112_After	16S Metagenomic Sequencing From Individual Dog Fecal Sample After CACC566	PRJNA698974	SAMN17763564
21	dog11	LPARA121.R1.fq	LPARA121_Before	16S Metagenomic Sequencing From Individual Dog Fecal Sample Before CACC566	PRJNA698974	SAMN17763565
22	dog11	LPARA122.R1.fq	LPARA122_After	16S Metagenomic Sequencing From Individual Dog Fecal Sample After CACC566	PRJNA698974	SAMN17763566
23	dog12	LPARA131.R1.fq	LPARA131_Before	16S Metagenomic Sequencing From Individual Dog Fecal Sample Before CACC566	PRJNA698974	SAMN17763567
24	dog12	LPARA132.R1.fq	LPARA132_After	16S Metagenomic Sequencing From Individual Dog Fecal Sample After CACC566	PRJNA698974	SAMN17763568
25	dog13	LPARA141.R1.fq	LPARA141_Before	16S Metagenomic Sequencing From Individual Dog Fecal Sample Before CACC566	PRJNA698974	SAMN17763569
26	dog13	LPARA142.R1.fq	LPARA142_After	16S Metagenomic Sequencing From Individual Dog Fecal Sample After CACC566	PRJNA698974	SAMN17763570
27	dog14	LPARA151.R1.fq	LPARA151_Before	16S Metagenomic Sequencing From Individual Dog Fecal Sample Before CACC566	PRJNA698974	SAMN17763571
28	dog14	LPARA152.R1.fq	LPARA152_After	16S Metagenomic Sequencing From Individual Dog Fecal Sample After CACC566	PRJNA698974	SAMN17763572
29	dog15	LPARA211.R1.fq	LPARA211_Before	16S Metagenomic Sequencing From Individual Dog Fecal Sample Before CACC566	PRJNA698974	SAMN17763573
30	dog15	LPARA212.R1.fq	LPARA212_After	16S Metagenomic Sequencing From Individual Dog Fecal Sample After CACC566	PRJNA698974	SAMN17763574
31	dog16	LPARA221.R1.fq	LPARA221_Before	16S Metagenomic Sequencing From Individual Dog Fecal Sample Before CACC566	PRJNA698974	SAMN17763575
32	dog16	LPARA222.R1.fq	LPARA222_After	16S Metagenomic Sequencing From Individual Dog Fecal Sample After CACC566	PRJNA698974	SAMN17763576
33	dog17	LPARA231.R1.fq	LPARA231_Before	16S Metagenomic Sequencing From Individual Dog Fecal Sample Before CACC566	PRJNA698974	SAMN17763577
34	dog17	LPARA232.R1.fq	LPARA232_After	16S Metagenomic Sequencing From Individual Dog Fecal Sample After CACC566	PRJNA698974	SAMN17763578
35	dog18	LPARA241.R1.fq	LPARA241_Before	16S Metagenomic Sequencing From Individual Dog Fecal Sample Before CACC566	PRJNA698974	SAMN17763579
36	dog18	LPARA242.R1.fq	LPARA242_After	16S Metagenomic Sequencing From Individual Dog Fecal Sample After CACC566	PRJNA698974	SAMN17763580
37	dog19	LPARA251.R1.fq	LPARA251_Before	16S Metagenomic Sequencing From Individual Dog Fecal Sample Before CACC566	PRJNA698974	SAMN17763581
38	dog19	LPARA252.R1.fq	LPARA252_After	16S Metagenomic Sequencing From Individual Dog Fecal Sample After CACC566	PRJNA698974	SAMN17763582
39	dog20	LPLAN111.R1.fq	LPLAN111_Before	16S Metagenomic Sequencing From Individual Dog Fecal Sample Before CACC558	PRJNA698974	SAMN17763583
40	dog20	LPLAN112.R1.fq	LPLAN112_After	16S Metagenomic Sequencing From Individual Dog Fecal Sample After CACC558	PRJNA698974	SAMN17763584
41	dog21	LPLAN121.R1.fq	LPLAN121_Before	16S Metagenomic Sequencing From Individual Dog Fecal Sample Before CACC558	PRJNA698974	SAMN17763585
42	dog21	LPLAN122.R1.fq	LPLAN122_After	16S Metagenomic Sequencing From Individual Dog Fecal Sample After CACC558	PRJNA698974	SAMN17763586
43	dog22	LPLAN131.R1.fq	LPLAN131_Before	16S Metagenomic Sequencing From Individual Dog Fecal Sample Before CACC558	PRJNA698974	SAMN17763587
44	dog22	LPLAN132.R1.fq	LPLAN132_After	16S Metagenomic Sequencing From Individual Dog Fecal Sample After CACC558	PRJNA698974	SAMN17763588
45	dog23	LPLAN141.R1.fq	LPLAN141_Before	16S Metagenomic Sequencing From Individual Dog Fecal Sample Before CACC558	PRJNA698974	SAMN17763589
46	dog23	LPLAN142.R1.fq	LPLAN142_After	16S Metagenomic Sequencing From Individual Dog Fecal Sample After CACC558	PRJNA698974	SAMN17763590
47	dog24	LPLAN151.R1.fq	LPLAN151_Before	16S Metagenomic Sequencing From Individual Dog Fecal Sample Before CACC558	PRJNA698974	SAMN17763591
48	dog24	LPLAN152.R1.fq	LPLAN152_After	16S Metagenomic Sequencing From Individual Dog Fecal Sample After CACC558	PRJNA698974	SAMN17763592
49	dog25	LPLAN211.R1.fq	LPLAN211_Before	16S Metagenomic Sequencing From Individual Dog Fecal Sample Before CACC558	PRJNA698974	SAMN17763593
50	dog25	LPLAN212.R1.fq	LPLAN212_After	16S Metagenomic Sequencing From Individual Dog Fecal Sample After CACC558	PRJNA698974	SAMN17763594
51	dog26	PACID111.R1.fq	PACID111_Before	16S Metagenomic Sequencing From Individual Dog Fecal Sample Before CACC537	PRJNA698974	SAMN17763595
52	dog26	PACID112.R1.fq	PACID112_After	16S Metagenomic Sequencing From Individual Dog Fecal Sample After CACC537	PRJNA698974	SAMN17763596
53	dog27	PACID121.R1.fq	PACID121_Before	16S Metagenomic Sequencing From Individual Dog Fecal Sample Before CACC537	PRJNA698974	SAMN17763597
54	dog27	PACID122.R1.fq	PACID122_After	16S Metagenomic Sequencing From Individual Dog Fecal Sample After CACC537	PRJNA698974	SAMN17763598
55	dog28	PACID131.R1.fq	PACID131_Before	16S Metagenomic Sequencing From Individual Dog Fecal Sample Before CACC537	PRJNA698974	SAMN17763599
56	dog28	PACID132.R1.fq	PACID132_After	16S Metagenomic Sequencing From Individual Dog Fecal Sample After CACC537	PRJNA698974	SAMN17763600
57	dog29	PACID141.R1.fq	PACID141_Before	16S Metagenomic Sequencing From Individual Dog Fecal Sample Before CACC537	PRJNA698974	SAMN17763601
58	dog29	PACID142.R1.fq	PACID142_After	16S Metagenomic Sequencing From Individual Dog Fecal Sample After CACC537	PRJNA698974	SAMN17763602
59	dog30	PACID151.R1.fq	PACID151_Before	16S Metagenomic Sequencing From Individual Dog Fecal Sample Before CACC537	PRJNA698974	SAMN17763603
60	dog30	PACID152.R1.fq	PACID152_After	16S Metagenomic Sequencing From Individual Dog Fecal Sample After CACC537	PRJNA698974	SAMN17763604
61	dog31	PACID211.R1.fq	PACID211_Before	16S Metagenomic Sequencing From Individual Dog Fecal Sample Before CACC537	PRJNA698974	SAMN17763605
62	dog31	PACID212.R1.fq	PACID212_After	16S Metagenomic Sequencing From Individual Dog Fecal Sample After CACC537	PRJNA698974	SAMN17763606
63	dog32	PACID221.R1.fq	PACID221_Before	16S Metagenomic Sequencing From Individual Dog Fecal Sample Before CACC537	PRJNA698974	SAMN17763607
64	dog32	PACID222.R1.fq	PACID222_After	16S Metagenomic Sequencing From Individual Dog Fecal Sample After CACC537	PRJNA698974	SAMN17763608
65	dog33	PACID231.R1.fq	PACID231_Before	16S Metagenomic Sequencing From Individual Dog Fecal Sample Before CACC537	PRJNA698974	SAMN17763609
66	dog33	PACID232.R1.fq	PACID232_After	16S Metagenomic Sequencing From Individual Dog Fecal Sample After CACC537	PRJNA698974	SAMN17763610
67	dog34	PACID241.R1.fq	PACID241_Before	16S Metagenomic Sequencing From Individual Dog Fecal Sample Before CACC537	PRJNA698974	SAMN17763611
68	dog34	PACID242.R1.fq	PACID242_After	16S Metagenomic Sequencing From Individual Dog Fecal Sample After CACC537	PRJNA698974	SAMN17763612
69	dog35	PACID251.R1.fq	PACID251_Before	16S Metagenomic Sequencing From Individual Dog Fecal Sample Before CACC537	PRJNA698974	SAMN17763613
70	dog35	PACID252.R1.fq	PACID252_After	16S Metagenomic Sequencing From Individual Dog Fecal Sample After CACC537	PRJNA698974	SAMN17763614
